# Supplementary material for: Exercise before, during, and after Hospitalization for Allogeneic Hematological Stem Cell Transplant: A Feasibility Randomized Controlled Trial
Source: J Clin Med. 2020 Jun 14;9(6):1854. doi: 10.3390/jcm9061854 (PMC7355733; doi:10.3390/jcm9061854)
Supplement: Supplementary file 1 [file jcm-09-01854-s001.zip]

Archive with 4 entries (4 files):
- HSCT_CONSORT_checklist_30Apr2020_1714.doc
- __MACOSX/._HSCT_CONSORT_checklist_30Apr2020_1714.doc
- HSCT_supplementary_tables_June13_2020.docx
- __MACOSX/._HSCT_supplementary_tables_June13_2020.docx
